# Supplementary material for: Differential Paralog-Specific Expression of Multiple Small Subunit Proteins Cause Variations in Rpl42/eL42 Incorporation in Ribosome in Fission Yeast
Source: Cells. 2022 Aug 2;11(15):2381. doi: 10.3390/cells11152381 (PMC9367792; doi:10.3390/cells11152381)
Supplement: Supplementary file 1 [file cells-11-02381-s001.zip]

Archive with 1 entries (1 files):
- cells-1796889-supplementary.pdf
